# Supplementary material for: Acquired Phototrophy through Retention of Functional Chloroplasts Increases Growth Efficiency of the Sea Slug Elysia viridis
Source: PLoS One. 2015 Apr 1;10(4):e0120874. doi: 10.1371/journal.pone.0120874 (PMC4382131; doi:10.1371/journal.pone.0120874)
Supplement: S1 Table — The file includes the raw data underlying the statistical analyses and figures in the manuscript. (XLSX) [file pone.0120874.s001.xlsx]

## Sheet: Fig 1A
Individual	Light level	Mass E. viridis before (mg)	Mass C. fragile Grazed before Wk 1 (g)	Mass C. fragile Grazed end Wk 1 (g)	Mass C. fragile Control before Wk 1 (g)	Mass C. fragile Control end Wk 1 (g)	Consumption C. fragile Wk 1 (mg)	Time Wk 1 (d)	Consumption rate C. fragile Wk 1 (mg/d)	Mass C. fragile Grazed before Wk 2 (g)	Mass C. fragile Grazed end Wk 2 (g)	Mass C. fragile Control before Wk 2 (g)	Mass C. fragile Control end Wk 2 (g)	Consumption C. fragile Wk 2 (mg)	Time Wk 2 (d)	Consumption rate C. fragile Wk 2 (mg/d)	Mass C. fragile Grazed before Wk 3 (g)	Mass C. fragile Grazed end Wk 3 (g)	Mass C. fragile Control before Wk 3 (g)	Mass C. fragile Control end Wk 3 (g)	Consumption C. fragile Wk 3 (mg)	Time Wk 3 (d)	Consumption rate C. fragile Wk 3 (mg/d)	Mass C. fragile Grazed before Wk 4 (g)	Mass C. fragile Grazed end Wk 4 (g)	Mass C. fragile Control before Wk 4 (g)	Mass C. fragile Control end Wk 4 (g)	Consumption C. fragile Wk 4 (mg)	Time Wk 4 (d)	Consumption rate C. fragile Wk 4 (mg/d)	Mass E. viridis end (mg)	Mass Egg masses E. Viridis (mg)	Growth E. viridis (mg)	Growth rate E. viridis (mg/d)	Mean consumption rate C. fragile (mg/d)	Growth efficiency E. viridis (mg growth/g C.fragile consumption)
1	Low	13	0.255	0.191	0.237	0.245	72.6076	1.83333	39.6041	0.27	0.198	0.267	0.267	72	1.83333	39.2727	0.347	0.187	0.298	0.276	134.383	1.83333	73.2996	0.27	0.24	0.298	0.295	27.2819	1.83333	14.881	47	0	34	1.21429	41.7644	29.0747
2	Low	20	0.18	0.096	0.166	0.17	88.3373	1.83333	48.184	0.225	0.166	0.209	0.207	56.8469	1.83333	31.0074	0.284	0.176	0.288	0.272	92.2222	1.83333	50.303	0.269	0.233	0.263	0.255	27.8175	1.83333	15.1732	60	0	40	1.42857	36.1669	39.4994
3	Low	23	0.198	0.121	0.175	0.179	81.5257	1.83333	44.4686	0.297	0.195	0.321	0.319	100.15	1.83333	54.627	0.307	0.269	0.348	0.347	37.1178	1.83333	20.2461	0.291	0.291	0.251	0.249	-2.31873	1.83333	-1.26476	60	0	37	1.32143	29.5192	44.765
4	Low	16	0.207	0.113	0.184	0.181	90.625	1.83333	49.4318	0.226	0.107	0.282	0.287	123.007	1.83333	67.0948	0.329	0.103	0.307	0.285	202.423	1	202.423	0.373	0.266	0.316	0.316	107	1.83333	58.3636	77	0	61	2.17857	94.3284	23.0956
5	Low	23	0.227	0.136	0.239	0.258	109.046	1.83333	59.4797	0.245	0.086	0.197	0.194	155.269	1.83333	84.6922	0.355	0.163	0.312	0.295	172.657	1.83333	94.1766	0.286	0.26	0.263	0.271	34.6996	1.83333	18.9271	91	0	68	2.42857	64.3189	37.7583
6	Low	20	0.278	0.134	0.285	0.273	132.295	1.83333	72.1608	0.312	0.156	0.335	0.337	157.863	1.83333	86.1069	0.245	0.147	0.279	0.268	88.3405	1	88.3405	0.343	0.289	0.364	0.355	45.5192	1.83333	24.8287	79	0	59	2.10714	67.8592	31.0517
7	Low	18	0.21	0.122	0.223	0.238	102.126	1.83333	55.7049	0.282	0.175	0.264	0.262	104.864	1.83333	57.1983	0.334	0.224	0.267	0.256	96.2397	1.83333	52.4944	0.315	0.256	0.458	0.45	53.4978	1.83333	29.1806	53	0	35	1.25	48.6446	25.6966
8	Low	19	0.144	0.034	0.171	0.17	109.158	1.83333	59.5407	0.32	0.116	0.29	0.279	191.862	1.83333	104.652	0.269	0.098	0.288	0.286	169.132	1.83333	92.2538	0.276	0.219	0.239	0.239	57	1.83333	31.0909	95	0	76	2.71429	71.8844	37.7591
9	Low	14	0.182	0.172	0.201	0.208	16.3383	1.83333	8.9118	0.239	0.203	0.233	0.231	33.9485	1.83333	18.5174	0.295	0.28	0.275	0.269	8.56364	1.83333	4.67107	0.316	0.311	0.27	0.266	0.318519	1.83333	0.173737	12	0	-2	-0.0714286	8.06849	-8.85278
10	Low	16	0.177	0.066	0.173	0.174	112.023	1.83333	61.1035	0.198	0.06	0.207	0.212	142.783	1.83333	77.8814	0.267	0.154	0.241	0.238	109.676	1.83333	59.8235	0.232	0.229	0.27	0.265	-1.2963	1.83333	-0.707071	64	0	48	1.71429	49.5253	34.6143
11	Low	18	0.196	0.074	0.179	0.176	118.715	1.83333	64.7537	0.332	0.174	0.277	0.275	155.603	1.83333	84.8743	0.274	0.136	0.263	0.258	132.791	1.83333	72.4314	0.313	0.258	0.282	0.279	51.6702	1.83333	28.1838	68	0	50	1.78571	62.5608	28.5437
12	Low	21	0.165	0.079	0.24	0.241	86.6875	1.83333	47.2841	0.324	0.191	0.369	0.379	141.78	1.83333	77.3348	0.305	0.17	0.309	0.29	116.246	1	116.246	0.303	0.23	0.32	0.315	68.2656	1.54167	44.2804	53	0	32	1.14286	71.2863	16.0319
13	Low	24	0.212	0.084	0.172	0.188	147.721	1.83333	80.5751	0.267	0.158	0.22	0.209	95.65	1.83333	52.1727	0.269	0.151	0.247	0.239	109.287	1.83333	59.6113	0.284	0.253	0.353	0.332	14.1048	1.83333	7.69354	63	0	39	1.39286	50.0132	27.8498
14	Low	20	0.229	0.112	0.248	0.25	118.847	1.83333	64.8255	0.258	0.162	0.23	0.225	90.3913	1.83333	49.3043	0.272	0.143	0.241	0.237	124.485	1.54167	80.7473	0.264	0.236	0.288	0.292	31.6667	1.83333	17.2727	47	0	27	0.964286	53.0375	18.1812
15	Low	19	0.162	0.049	0.164	0.173	121.89	1.83333	66.4856	0.277	0.166	0.21	0.213	114.957	1.83333	62.7039	0.295	0.167	0.278	0.268	117.388	1.54167	76.1439	0.261	0.232	0.241	0.241	29	1.83333	15.8182	92	0	73	2.60714	55.2879	47.1558
16	Low	18	0.164	0.037	0.168	0.165	124.071	1.83333	67.6753	0.22	0.106	0.224	0.217	107.125	1.83333	58.4318	0.29	0.1	0.235	0.21	159.149	1.54167	103.232	0.336	0.274	0.366	0.367	62.918	1.83333	34.3189	61	0	43	1.53571	65.9145	23.2986
17	Low	14	0.19	0.134	0.178	0.179	57.0674	1.83333	31.1277	0.179	0.145	0.177	0.184	41.0791	1.83333	22.4068	0.321	0.157	0.271	0.266	158.077	1.83333	86.2241	0.296	0.273	0.305	0.294	12.3246	1.83333	6.7225	43	0	29	1.03571	36.6203	28.2825
18	Low	17	0.146	0.031	0.124	0.127	118.532	1.83333	64.654	0.263	0.098	0.255	0.255	165	1.83333	90	0.281	0.16	0.274	0.264	110.745	1.54167	71.8343	0.293	0.283	0.269	0.267	7.82156	1.83333	4.26631	69	0	52	1.85714	57.6886	32.1925
19	Low	23	0.192	0.073	0.21	0.218	126.314	1.83333	68.8987	0.351	0.196	0.363	0.361	153.066	1.83333	83.4906	0.24	0.118	0.232	0.228	117.862	1.54167	76.4511	0.29	0.224	0.227	0.23	69.8326	1.83333	38.0905	69	0	46	1.64286	66.7327	24.6185
20	Low	19	0.251	0.13	0.215	0.216	122.167	1.83333	66.6368	0.315	0.153	0.278	0.268	150.669	1.83333	82.1831	0.236	0.116	0.244	0.238	114.197	1.83333	62.2891	0.213	0.18	0.204	0.205	34.0441	1.83333	18.5695	70	0	51	1.82143	57.4196	31.7214
1	High	15	0.183	0.048	0.206	0.216	143.883	1.83333	78.4819	0.272	0.168	0.246	0.253	111.74	1.83333	60.949	0.317	0.201	0.358	0.316	78.8101	1.83333	42.9873	0.29	0.238	0.277	0.27	44.6715	1.83333	24.3663	87	0	72	2.57143	51.6961	49.7412
2	High	23	0.215	0.226	0.162	0.163	-9.67284	1.83333	-5.27609	0.282	0.151	0.253	0.246	123.198	1.83333	67.1987	0.315	0.163	0.245	0.239	144.286	1.54167	93.5907	0.253	0.235	0.296	0.289	12.0169	1.83333	6.55467	104	0	81	2.89286	40.517	71.3986
3	High	17	0.219	0.089	0.197	0.193	125.553	1.83333	68.4836	0.319	0.12	0.254	0.251	195.232	1.83333	106.49	0.306	0.153	0.252	0.251	151.786	1.54167	98.4556	0.234	0.11	0.239	0.235	120.084	1.83333	65.5002	88	0	71	2.53571	84.7324	29.9261
4	High	19	0.156	0.087	0.181	0.18	68.1381	1.83333	37.1662	0.265	0.126	0.224	0.223	137.817	1.83333	75.1729	0.333	0.185	0.366	0.336	120.705	1.54167	78.2951	0.281	0.258	0.312	0.307	18.4968	1.83333	10.0892	52	0	33	1.17857	50.1808	23.4865
5	High	18	0.181	0.077	0.179	0.186	111.078	1.83333	60.5881	0.283	0.156	0.315	0.313	125.203	1.83333	68.2926	0.35	0.143	0.33	0.305	180.485	1.54167	117.071	0.293	0.13	0.262	0.261	161.882	1.83333	88.2991	93	18	93	3.32143	83.5628	39.7477
6	High	22	0.19	0.102	0.209	0.205	84.3636	1.83333	46.0165	0.252	0.135	0.337	0.335	115.504	1.83333	63.0024	0.292	0.204	0.257	0.252	82.3191	1.83333	44.9013	0.272	0.271	0.269	0.267	-1.0223	1.83333	-0.557621	81	0	59	2.10714	38.3407	54.9584
7	High	13	0.2	0.155	0.207	0.217	54.6618	1.83333	29.8155	0.224	0.216	0.196	0.201	13.7143	1.83333	7.48052	0.321	0.295	0.318	0.303	10.8585	1.83333	5.92281	0.392	0.377	0.348	0.336	1.48276	1.83333	0.808777	16	0	3	0.107143	11.0069	9.73414
8	High	23	0.186	0.038	0.151	0.155	152.927	1.83333	83.4148	0.356	0.212	0.276	0.273	140.13	1.83333	76.4348	0.275	0.2	0.24	0.245	80.7292	1.83333	44.0341	0.215	0.216	0.246	0.249	1.62195	1.83333	0.884701	119	0	96	3.42857	51.1921	66.9746
9	High	19	0.204	0.062	0.211	0.205	136.199	1.83333	74.2904	0.252	0.148	0.272	0.26	92.8824	1.83333	50.6631	0.324	0.179	0.294	0.282	131.776	1.83333	71.8776	0.303	0.262	0.291	0.289	38.9175	1.83333	21.2277	136	0	117	4.17857	54.5147	76.6504
10	High	19	0.18	0.032	0.169	0.169	148	1.83333	80.7273	0.241	0.105	0.205	0.207	138.351	1.83333	75.4643	0.258	0.182	0.246	0.241	70.7561	1.83333	38.5942	0.285	0.192	0.255	0.257	95.2353	1.83333	51.9465	128	0	109	3.89286	61.6831	63.1106
11	High	20	0.155	0.032	0.16	0.148	111.375	1.83333	60.75	0.42	0.213	0.326	0.314	191.54	1.83333	104.476	0.303	0.156	0.286	0.268	127.93	1.54167	82.9817	0.235	0.186	0.246	0.253	55.687	1.83333	30.3747	111	0	91	3.25	69.6457	46.6648
12	High	13	0.139	0.095	0.125	0.125	44	1.83333	24	0.299	0.265	0.299	0.294	29	1.83333	15.8182	0.259	0.245	0.271	0.261	4.4428	1.83333	2.42335	0.259	0.252	0.277	0.268	-1.41516	1.83333	-0.771907	22	0	9	0.321429	10.3674	31.0038
13	High	20	0.165	0.056	0.151	0.153	111.185	1.83333	60.6466	0.27	0.12	0.279	0.262	133.548	1.83333	72.8446	0.34	0.212	0.377	0.36	112.668	1.83333	61.4555	0.336	0.327	0.295	0.294	7.86102	1.83333	4.28783	104	0	84	3	49.8086	60.2305
14	High	23	0.191	0.088	0.194	0.195	103.985	1.83333	56.7188	0.302	0.153	0.311	0.291	129.579	1.83333	70.6793	0.276	0.242	0.268	0.265	30.9104	1.83333	16.8602	0.33	0.31	0.333	0.33	17.027	1.83333	9.28747	101	0	78	2.78571	38.3865	72.5702
15	High	16	0.289	0.2	0.228	0.226	86.4649	1.83333	47.1627	0.224	0.168	0.212	0.213	57.0566	1.83333	31.1218	0.345	0.282	0.391	0.364	39.1765	1.83333	21.369	0.254	0.205	0.255	0.259	52.9843	1.83333	28.9005	64	0	48	1.71429	32.1385	53.3406
16	High	19	0.168	0.033	0.172	0.16	123.279	1.83333	67.2431	0.2	0.117	0.207	0.206	82.0338	1.83333	44.7457	0.215	0.152	0.215	0.203	51	1.83333	27.8182	0.316	0.262	0.315	0.317	56.0063	1.83333	30.5489	102	0	83	2.96429	42.589	69.6022
17	High	17	0.216	0.109	0.234	0.226	99.6154	1.83333	54.3357	0.243	0.161	0.213	0.205	72.8732	1.83333	39.749	0.284	0.189	0.266	0.249	76.8496	1.83333	41.918	0.33	0.268	0.328	0.315	48.9207	1.83333	26.684	94	0	77	2.75	40.6717	67.6146
18	High	16	0.161	0.057	0.14	0.153	118.95	1.83333	64.8818	0.254	0.082	0.205	0.198	163.327	1.83333	89.0874	0.331	0.179	0.361	0.325	118.992	1	118.992	0.34	0.223	0.315	0.313	114.841	1.83333	62.6407	118	0	102	3.64286	83.9004	43.4188
19	High	19	0.228	0.067	0.179	0.187	171.19	1.83333	93.3763	0.234	0.184	0.253	0.25	47.2253	1.83333	25.7593	0.282	0.24	0.258	0.252	35.4419	1.83333	19.3319	0.237	0.206	0.24	0.239	30.0125	1.83333	16.3705	109	0	90	3.21429	38.7095	83.0361
20	High	21	0.158	0.03	0.153	0.156	131.098	1.83333	71.508	0.272	0.112	0.293	0.278	146.075	1.83333	79.6773	0.234	0.195	0.225	0.228	42.12	1.83333	22.9745	0.343	0.261	0.258	0.249	70.0349	1.83333	38.2008	132	0	111	3.96429	53.0902	74.6708
		Mass E. viridis before (mg)	Mass C. fragile Grazed before Wk 1 (g)	Mass C. fragile Grazed end Wk 1 (g)	Mass C. fragile Control before Wk 1 (g)	Mass C. fragile Control end Wk 1 (g)	Consumption C. fragile Wk 1 (mg)	Time Wk 1 (d)	Consumption rate C. fragile Wk 1 (mg/d)	Mass C. fragile Grazed before Wk 2 (g)	Mass C. fragile Grazed end Wk 2 (g)	Mass C. fragile Control before Wk 2 (g)	Mass C. fragile Control end Wk 2 (g)	Consumption C. fragile Wk 2 (mg)	Time Wk 2 (d)	Consumption rate C. fragile Wk 2 (mg/d)	Mass C. fragile Grazed before Wk 3 (g)	Mass C. fragile Grazed end Wk 3 (g)	Mass C. fragile Control before Wk 3 (g)	Mass C. fragile Control end Wk 3 (g)	Consumption C. fragile Wk 3 (mg)	Time Wk 3 (d)	Consumption rate C. fragile Wk 3 (mg/d)	Mass C. fragile Grazed before Wk 4 (g)	Mass C. fragile Grazed end Wk 4 (g)	Mass C. fragile Control before Wk 4 (g)	Mass C. fragile Control end Wk 4 (g)	Consumption C. fragile Wk 4 (mg)	Time Wk 4 (d)	Consumption rate C. fragile Wk 4 (mg/d)	Mass E. viridis end (mg)	Mass Egg masses E. viridis	Growth E. viridis (mg)	Growth rate E. viridis (mg/d)	Mean consumption rate C. fragile (mg/d)	Growth efficiency E. viridis (mg growth/g C.fragile consumption)
	Mean Low light	18.75	0.19825	0.0994	0.1976	0.20145	102.805	1.83333	56.0753	0.27	0.15055	0.2604	0.25905	117.696	1.83333	64.1976	0.29075	0.16095	0.27485	0.2645	118.549	1.63542	77.1621	0.2912	0.25185	0.29235	0.28915	36.5584	1.81875	20.2932	63.65	0	44.9	1.60357	54.4321	28.6169
	SD Low light	3.1602	0.036249	0.0448182	0.0385055	0.0388431	30.0038	0	16.3657	0.0471537	0.0415242	0.0548744	0.0558103	43.694	0	23.8331	0.034023	0.0497652	0.0303493	0.0296763	44.3096	0.301336	39.3073	0.036799	0.0306083	0.058873	0.0560989	28.2946	0.0652186	15.9216	19.1594	0	17.9968	0.642742	18.4797	11.9424
	SE Low light	0.706641	0.00810551	0.0100217	0.00861009	0.00868558	6.70905	0	3.65948	0.0105439	0.0092851	0.0122703	0.0124796	9.77027	0	5.32924	0.00760778	0.0111278	0.00678632	0.00663583	9.90793	0.0673807	8.78937	0.00822851	0.00684423	0.0131644	0.0125441	6.32687	0.0145833	3.56017	4.28417	0	4.0242	0.143722	4.1322	2.67041
	Mean High	18.6	0.1892	0.08415	0.1804	0.1809	105.814	1.83333	57.7166	0.2732	0.1556	0.2588	0.25365	112.302	1.83333	61.2554	0.298	0.19985	0.2912	0.27725	84.602	1.71875	52.5927	0.2899	0.23945	0.28285	0.27985	47.2673	1.83333	25.7822	93.05	0.9	75.35	2.69107	49.3367	54.394
	SD High light	3.03315	0.0339296	0.0545086	0.0297859	0.0291347	42.4948	0	23.179	0.0498446	0.0450291	0.0449252	0.0418245	49.6533	0	27.0836	0.0373758	0.0422664	0.054718	0.0447683	49.7952	0.212405	35.8827	0.0461883	0.0617077	0.0335924	0.0312094	45.7685	0	24.9646	32.8961	4.02492	31.3692	1.12033	20.6096	19.9131
	SE High light	0.678233	0.0075869	0.0121885	0.00666033	0.00651472	9.50212	0	5.18298	0.0111456	0.0100688	0.0100456	0.00935225	11.1028	0	6.05608	0.00835747	0.00945106	0.0122353	0.0100105	11.1346	0.0474953	8.02361	0.010328	0.0137983	0.00751149	0.00697864	10.2341	0	5.58226	7.3558	0.9	7.01437	0.250513	4.60845	4.45271

## Sheet: Fig 1B
Individual	Light level	Mass E. viridis before (mg)	C. rupestris Grazed before Wk 1 (cells)	C. rupestris Grazed end Wk 1 (cells)	C. rupestris Control before Wk 1 (cells)	C. rupestris Control end Wk 1 (cells)	Consumption C. rupestris Wk 1 (cells)	Time Wk 1 (d)	Consumption rate C. rupestris Wk 1 (cells/d)	C. rupestris Grazed before Wk 2 (cells)	C. rupestris Grazed end Wk 2 (cells)	C. rupestris Control before Wk 2 (cells)	C. rupestris Control end Wk 2 (cells)	Consumption C. rupestris Wk 2 (cells)	Time Wk 2 (d)	Consumption rate C. rupestris Wk 2 (cells/d)	C. rupestris Grazed before Wk 3 (cells)	C. rupestris Grazed end Wk 3 (cells)	C. rupestris Control before Wk 3 (cells)	C. rupestris Control end Wk 3 (cells)	Consumption C. rupestris Wk 3 (cells)	Time Wk 3 (d)	Consumption rate C. rupestris Wk 3 (cells/d)	C. rupestris Grazed before Wk 4 (cells)	C. rupestris Grazed end Wk 4 (cells)	C. rupestris Control before Wk 4 (cells)	C. rupestris Control end Wk 4 (cells)	Consumption C. rupestris Wk 4 (cells)	Time Wk 4 (d)	Consumption rate C. rupestris Wk 4 (cells/d)	Mass E. viridis end (mg)	Mass Egg masses E. Viridis (mg)	Growth E. viridis (mg)	Growth rate E. viridis (mg/d)	Consumption rate C. rupestris all wks (cells/d)	Growth efficiency E. viridis (mg growth/1000 cells C. rupestris consumption)
1	Low	24	0	426	0	0	426	1	426	0		0					0		0					3		0					32	0	8	0.285714	426	0.352821
2	Low	20	0		0					0		0					0	869	1	1	869	1	869	2		7					39	0	19	0.678571	869	0.837949
3	Low	14	0		1					1		0					0		0					0	727	0	0	727	1	727	32	0	18	0.642857	727	0.793847
4	Low	20	0	387	0	0	387	1	387	3		0					0		2					1		0					39	0	19	0.678571	387	0.837949
5	Low	12	0		0					0		0					1	1526	0	1	1524	1	1524	0		0					50	0	38	1.35714	1524	1.6759
6	Low	10	0		0					0		1					0		0					1	1277	0	1	1275	1	1275	31	0	21	0.75	1275	0.926155
7	Low	14	2	690	0	0	688	1	688	0		0					1		0					0		0					46	0	32	1.14286	688	1.41128
8	Low	18	1		0					0		0					1	1009	0	0	1008	1	1008	1		0					41	0	23	0.821429	1008	1.01436
9	Low	20	0	583	0	0	583	1	583	0		0					0		0					1		2					34	0	14	0.5	583	0.617436
10	Low	25	2	839	0	0	837	1	837	0		0					0		0					2		1					37	0	12	0.428571	837	0.529231
11	Low	16	0		0					1		0					0	467	1	1	467	1	467	0		0					48	0	32	1.14286	467	1.41128
12	Low	22	0		0					0		0					0		2					0	725	0	0	725	1	725	48	0	26	0.928571	725	1.14667
13	Low	19	0		0					0		0					0	1430	0	0	1430	1	1430	3		1					47	0	28	1	1430	1.23487
14	Low	18	2		0					0		0					1		1					1	869	0	2	866	1	866	45	0	27	0.964286	866	1.19077
15	Low	17	0		0					0	753	0	0	753	1	753	0		0					0		0					44	0	27	0.964286	753	1.19077
16	Low	21	2		1					0		1					0		0					0	1070	0	1	1069	1	1069	52	0	31	1.10714	1069	1.36718
17	Low	23	1		0					0	833	0	0	833	1	833	0		0					0		0					53	0	30	1.07143	833	1.32308
18	Low	14	0		0					0	572	0	1	571	1	571	0		0					1		0					71	0	57	2.03571	571	2.51385
19	Low	15	0		2					3	538	0	1	534	1	534	1		0					0		3					37	0	22	0.785714	534	0.970257
20	Low	17	0		0					0	624	0	0	624	1	624	0		0					1		0					42	0	25	0.892857	624	1.10257
1	High	23	0	727	0	0	727	1	727	0		0					0		0					2		0					46	0	23	0.821429	727	0.845918
2	High	18	0		0					0		0					1	880	1	2	878	1	878	3		2					46	0	28	1	878	1.02981
3	High	17	0		1					0		0					0		0					0	888	0	1	887	1	887	36	0	19	0.678571	887	0.698802
4	High	18	0	499	0	0	499	1	499	1		0					0		1					0		0					37	0	19	0.678571	499	0.698802
5	High	14	0		0					0		0					0	1666	0	2	1664	1	1664	0		0					45	0	31	1.10714	1664	1.14015
6	High	19	0		0					0		0					0		0					0	1631	0	0	1631	1	1631	49	0	30	1.07143	1631	1.10337
7	High	11	0	668	0	2	666	1	666	0		0					1		0					0		0					40	0	29	1.03571	666	1.06659
8	High	10	0		0					0		0					1	1001	0	1	999	1	999	1		0					37	0	27	0.964286	999	0.993034
9	High	19	0	546	1	2	545	1	545	0		0					0		0					1		0					46	0	27	0.964286	545	0.993034
10	High	23	1	799	0	0	798	1	798	0		0					0		0					0		1					45	0	22	0.785714	798	0.809139
11	High	11	0		0					1		0					0	1247	1	2	1246	1	1246	0		0					34	0	23	0.821429	1246	0.845918
12	High	22	0		1					0		0					0		0					0	1635	0	0	1635	1	1635	35	0	13	0.464286	1635	0.478128
13	High	23	3		0					0		0					0	1387	1	1	1387	1	1387	3		0					46	0	23	0.821429	1387	0.845918
14	High	20	0		0					0		0					0		0					0	936	0	1	935	1	935	55	0	35	1.25	935	1.28727
15	High	23	0		0					1	762	0	0	761	1	761	0		0					1		0					51	0	28	1	761	1.02981
16	High	13	0		1					0		0					1		0					0	1047	0	0	1047	1	1047	40	0	27	0.964286	1047	0.993034
17	High	16	0		1					0	1190	0	0	1190	1	1190	1		1					0		0					52	0	36	1.28571	1190	1.32405
18	High	16	2		0					0	921	3	5	919	1	919	0		0					0		0					53	0	37	1.32143	919	1.36082
19	High	20	0		4					1	349	1	3	346	1	346	2		0					2		2					45	0	25	0.892857	346	0.919476
20	High	21	3		1					0	661	0	0	661	1	661	0		0					3		0					41	0	20	0.714286	661	0.735581
		Mass E. viridis before (mg)	C. rupestris Grazed before Wk 1 (cells)	C. rupestris Grazed end Wk 1 (cells)	C. rupestris Control before Wk 1 (cells)	C. rupestris Control end Wk 1 (cells)	Consumption C. rupestris Wk 1 (cells)	Time Wk 1 (d)	Consumption rate C. rupestris Wk 1 (cells/d)	C. rupestris Grazed before Wk 2 (cells)	C. rupestris Grazed end Wk 2 (cells)	C. rupestris Control before Wk 2 (cells)	C. rupestris Control end Wk 2 (cells)	Consumption C. rupestris Wk 2 (cells)	Time Wk 2 (d)	Consumption rate C. rupestris Wk 2 (cells/d)	C. rupestris Grazed before Wk 3 (cells)	C. rupestris Grazed end Wk 3 (cells)	C. rupestris Control before Wk 3 (cells)	C. rupestris Control end Wk 3 (cells)	Consumption C. rupestris Wk 3 (cells)	Time Wk 3 (d)	Consumption rate C. rupestris Wk 3 (cells/d)	C. rupestris Grazed before Wk 4 (cells)	C. rupestris Grazed end Wk 4 (cells)	C. rupestris Control before Wk 4 (cells)	C. rupestris Control end Wk 4 (cells)	Consumption C. rupestris Wk 4 (cells)	Time Wk 4 (d)	Consumption rate C. rupestris Wk 4 (cells/d)	Mass E. viridis end (mg)	Mass Egg masses E. viridis	Growth E. viridis (mg)	Growth rate E. viridis (mg/d)	Consumption rate C. rupestris all wks (cells/d)	Growth efficiency E. viridis (mg growth/1000 cells C. rupestris consumption)
	Mean Low light	17.95	0.8	585	0	0	584.2	1	584.2	0.6	664	0	0.4	663	1	663	0.4	1060.2	0.4	0.6	1059.6	1	1059.6	0.4	933.6	0	0.8	932.4	1	932.4	43.4	0	25.45	0.908929	809.8	1.12241
	SD Low light	4.04547	1.09545	187.103	0	0	186.144	0	186.144	1.34164	124.922	0	0.547723	126.121	0	126.121	0.547723	431.505	0.547723	0.547723	430.996	0	430.996	0.547723	238.17	0	0.83666	237.512	0	237.512	9.36623	0	10.5005	0.375018	317.911	0.463099
	SE Low light	0.904594	0.489898	83.675	0	0	83.2463	0	83.2463	0.6	55.8668	0	0.244949	56.403	0	56.403	0.244949	192.975	0.244949	0.244949	192.747	0	192.747	0.244949	106.513	0	0.374166	106.218	0	106.218	2.09435	0	2.34798	0.0838566	71.0871	0.103552
	Mean High	17.85	0.2	647.8	0.2	0.8	647	1	647	0.4	776.6	0.8	1.6	775.4	1	775.4	0.4	1236.2	0.6	1.6	1234.8	1	1234.8	0	1227.4	0	0.4	1227	1	1227	43.95	0	26.1	0.932143	971.05	0.959933
	SD High light	4.27077	0.447214	124.546	0.447214	1.09545	124.368	0	124.368	0.547723	311.516	1.30384	2.30217	312.327	0	312.327	0.547723	312.163	0.547723	0.547723	312.414	0	312.414	0	374.727	0	0.547723	375.148	0	375.148	6.25321	0	6.11211	0.21829	383.696	0.224798
	SE High light	0.954973	0.2	55.6987	0.2	0.489898	55.6192	0	55.6192	0.244949	139.314	0.583095	1.02956	139.677	0	139.677	0.244949	139.604	0.244949	0.244949	139.716	0	139.716	0	167.583	0	0.244949	167.771	0	167.771	1.39826	0	1.36671	0.0488111	85.797	0.0502663

## Sheet: Fig 2A
Individual	Light level	Fo	Fm	Fv/Fm	F Wk 1	Fm' Wk 1	∆F/Fm' Wk 1	rETR Wk 1	F Wk 2	Fm' Wk 2	∆F/Fm' Wk 2	rETR Wk 2	F Wk 3	Fm' Wk 3	∆F/Fm' Wk 3	rETR Wk 3	F Wk 4	Fm' Wk 4	∆F/Fm' Wk 4	rETR Wk 4
1	Low	210	810	0.740741	471	2076	0.773121	4.63873	434	1951	0.77755	4.6653	326	1564	0.79156	4.74936	493	2030	0.757143	4.54286
2	Low	228	1066	0.786116	445	1802	0.753052	4.51831	429	1712	0.749416	4.4965	318	1455	0.781443	4.68866	480	1718	0.720605	4.32363
3	Low	335	1201	0.721066	306	1281	0.761124	4.56674	447	1812	0.753311	4.51987	448	1856	0.758621	4.55172	508	2243	0.773518	4.64111
4	Low	178	778	0.771208	329	1332	0.753003	4.51802	307	1175	0.738723	4.43234	345	1677	0.794275	4.76565	350	1523	0.77019	4.62114
5	Low	245	1169	0.790419	384	1784	0.784753	4.70852	335	1397	0.7602	4.5612	234	1726	0.864426	5.18656	313	1259	0.75139	4.50834
6	Low	357	1605	0.77757	494	1960	0.747959	4.48776	463	1891	0.755156	4.53094	460	2132	0.78424	4.70544	611	2510	0.756574	4.53944
7	Low	365	1526	0.760813	377	1809	0.791598	4.74959	439	1829	0.759978	4.55987	427	1957	0.781809	4.69085	415	1689	0.754292	4.52575
8	Low	283	1156	0.75519	245	718	0.658774	3.95265	351	1455	0.758763	4.55258	349	1630	0.78589	4.71534	404	1577	0.743817	4.4629
9	Low	227	972	0.766461	336	1399	0.759828	4.55897	353	1509	0.76607	4.59642	243	1121	0.783229	4.69938	229	1042	0.78023	4.68138
10	Low	243	983	0.752798	343	1489	0.769644	4.61786	672	2728	0.753666	4.52199	471	2162	0.782146	4.69288	572	2354	0.757009	4.54206
11	Low	243	1054	0.76945	433	1944	0.777263	4.66358	496	2206	0.775159	4.65095	420	1726	0.756663	4.53998	661	2815	0.765187	4.59112
12	Low	308	1200	0.743333	453	2013	0.774963	4.64978	625	2521	0.752083	4.5125	458	1993	0.770196	4.62117	560	2253	0.751443	4.50866
13	Low	330	1734	0.809689	473	2163	0.781322	4.68793	495	2123	0.766839	4.60104	454	1983	0.771054	4.62632	542	2152	0.748141	4.48885
14	Low	299	1301	0.770177	519	2242	0.76851	4.61106	557	2433	0.771065	4.62639	471	2054	0.770691	4.62415	493	2065	0.761259	4.56755
15	Low	292	1270	0.770079	530	1995	0.734336	4.40602	645	2736	0.764254	4.58553	427	2184	0.804487	4.82692	477	2132	0.776266	4.6576
16	Low	281	1109	0.746619	421	1733	0.757069	4.54241	436	1746	0.750286	4.50172	440	1958	0.775281	4.65169	419	1791	0.766052	4.59631
17	Low	259	1125	0.769778	277	1187	0.766639	4.59983	297	1224	0.757353	4.54412	272	1172	0.767918	4.60751	324	1250	0.7408	4.4448
18	Low	375	1934	0.806101	453	1950	0.767692	4.60615	551	2537	0.782814	4.69689	475	2345	0.797441	4.78465	515	2290	0.775109	4.65066
19	Low	407	1891	0.78477	499	2322	0.785099	4.71059	596	2546	0.765907	4.59544	614	2784	0.779454	4.67672	523	2052	0.745127	4.47076
20	Low	321	1661	0.806743	359	1461	0.754278	4.52567	566	2210	0.743891	4.46335	400	1622	0.753391	4.52035	525	2365	0.778013	4.66808
1	High	196	880	0.777273	157	467	0.663812	53.1049	304	1137	0.73263	58.6104	303	962	0.685031	54.8025	385	1278	0.698748	55.8998
2	High	202	911	0.778266	367	814	0.54914	43.9312	521	1627	0.679779	54.3823	482	1251	0.614708	49.1767	515	1483	0.652731	52.2185
3	High	281	1129	0.751107	462	791	0.415929	33.2743	626	1852	0.661987	52.959	651	1403	0.535994	42.8795	729	1520	0.520395	41.6316
4	High	228	902	0.747228	471	1025	0.540488	43.239	522	1555	0.664309	53.1447	504	1359	0.629139	50.3311	502	1289	0.610551	48.8441
5	High	276	1181	0.7663	357	630	0.433333	34.6667	451	1268	0.644322	51.5457	475	1324	0.641239	51.2991	489	1256	0.610669	48.8535
6	High	328	1279	0.74355	525	1175	0.553191	44.2553	675	2403	0.719101	57.5281	661	1553	0.574372	45.9498	722	1931	0.6261	50.088
7	High	193	787	0.754765	327	621	0.47343	37.8744	374	1066	0.649156	51.9325	337	730	0.538356	43.0685	225	436	0.483945	38.7156
8	High	398	1658	0.759952	792	1876	0.577825	46.226	677	2119	0.68051	54.4408	868	2262	0.616269	49.3015	841	2384	0.647232	51.7785
9	High	330	1446	0.771784	475	1054	0.549336	43.9469	644	1993	0.676869	54.1495	746	2175	0.657011	52.5609	872	2438	0.64233	51.3864
10	High	498	2277	0.781291	416	833	0.5006	40.048	673	1980	0.660101	52.8081	817	2090	0.609091	48.7273	806	1998	0.596597	47.7277
11	High	338	1359	0.751288	674	1490	0.547651	43.8121	672	1849	0.63656	50.9248	861	2458	0.649715	51.9772	792	1998	0.603604	48.2883
12	High	146	667	0.781109	272	500	0.456	36.48	403	1376	0.707122	56.5698	341	847	0.597403	47.7922	449	1066	0.578799	46.3039
13	High	320	1349	0.762787	471	1058	0.55482	44.3856	534	1479	0.638945	51.1156	799	2138	0.626286	50.1029	670	2303	0.709075	56.726
14	High	378	1484	0.745283	671	1314	0.489346	39.1476	756	2385	0.683019	54.6415	833	2261	0.631579	50.5263	735	2261	0.674923	53.9938
15	High	216	984	0.780488	610	1293	0.528229	42.2583	535	1592	0.663945	53.1156	452	1221	0.629812	50.3849	645	1467	0.560327	44.8262
16	High	333	1477	0.774543	496	1266	0.608215	48.6572	741	2284	0.675569	54.0455	736	1915	0.615666	49.2533	852	2767	0.692085	55.3668
17	High	346	1558	0.77792	486	982	0.505092	40.4073	739	2545	0.709627	56.7701	704	1785	0.605602	48.4482	675	1928	0.649896	51.9917
18	High	199	1025	0.805854	494	1108	0.554152	44.3321	681	2093	0.67463	53.9704	714	1860	0.616129	49.2903	679	2165	0.686374	54.9099
19	High	346	1348	0.743323	424	901	0.529412	42.3529	677	2175	0.688736	55.0989	562	1683	0.666072	53.2858	958	3054	0.686313	54.905
20	High	448	2110	0.787678	638	1683	0.620915	49.6732	796	2247	0.64575	51.66	838	2285	0.63326	50.6608	775	2459	0.684831	54.7865
		Fo	Fm	Fv/Fm	F Wk 1	Fm' Wk 1	∆F/Fm' Wk 1	rETR Wk 1	F Wk 2	Fm' Wk 2	∆F/Fm' Wk 2	rETR Wk 2	F Wk 3	Fm' Wk 3	∆F/Fm' Wk 3	rETR Wk 3	F Wk 4	Fm' Wk 4	∆F/Fm' Wk 4	rETR Wk 4
	Mean Low light	289.3	1277.25	0.769956	407.35	1733	0.761001	4.56601	474.7	1987.05	0.760124	4.56075	402.6	1855.05	0.782711	4.69626	470.7	1955.5	0.758608	4.55165
	SD Low light	60.8294	337.584	0.0232867	83.0354	407.198	0.0279365	0.167619	113.272	493.444	0.0112745	0.0676469	92.7432	390.56	0.0234366	0.14062	107.355	461.947	0.0150309	0.0901855
	SE Low light	13.6019	75.4861	0.00520706	18.5673	91.0522	0.0062468	0.0374808	25.3284	110.337	0.00252105	0.0151263	20.738	87.3319	0.00524059	0.0314436	24.0054	103.294	0.00336102	0.0201661
	Mean High	300	1290.55	0.767089	479.25	1044.05	0.532546	42.6037	600.05	1851.25	0.674633	53.9707	634.2	1678.1	0.618637	49.4909	665.8	1874.05	0.630776	50.4621
	SD High light	93.0783	414.701	0.017235	149.115	374.902	0.0613528	4.90822	137.598	442.646	0.0268273	2.14619	187.882	523.065	0.0371802	2.97441	185.587	641.117	0.0611116	4.88893
	SE High light	20.813	92.73	0.00385386	33.3431	83.8305	0.0137189	1.09751	30.7678	98.9785	0.00599877	0.479902	42.0117	116.961	0.00831374	0.665099	41.4985	143.358	0.013665	1.0932

## Sheet: Fig 2B
Individual	Light level	Fo	Fm	Fv/Fm	F Wk 1	Fm' Wk 1	∆F/Fm' Wk 1	rETR Wk 1	F Wk 2	Fm' Wk 2	∆F/Fm' Wk 2	rETR Wk 2	F Wk 3	Fm' Wk 3	∆F/Fm' Wk 3	rETR Wk 3	F Wk 4	Fm' Wk 4	∆F/Fm' Wk 4	rETR Wk 4
1	Low	693	975	0.289231	695	800	0.13125	0.7875	946	1055	0.103318	0.619905	535	667	0.197901	1.18741	665	682	0.0249267	0.14956
2	Low	410	821	0.500609	566	621	0.0885668	0.531401	583	606	0.0379538	0.227723	683	744	0.0819892	0.491935	850	899	0.054505	0.32703
3	Low	233	358	0.349162	568	641	0.113885	0.683307	800	941	0.149841	0.899044	692	718	0.0362117	0.21727	582	564	0	0
4	Low	506	702	0.279202	593	666	0.10961	0.657658	1008	1108	0.0902527	0.541516	703	774	0.0917313	0.550388	847	897	0.0557414	0.334448
5	Low	359	493	0.271805	499	601	0.169717	1.0183	794	807	0.016109	0.0966543	958	974	0.0164271	0.0985626	1093	1134	0.0361552	0.216931
6	Low	322	466	0.309013	315	340	0.0735294	0.441176	631	605	0	0	456	457	0.00218818	0.0131291	499	532	0.0620301	0.37218
7	Low	397	571	0.304729	783	785	0.00254777	0.0152866	788	989	0.203236	1.21941	457	446	0	0	556	611	0.0900164	0.540098
8	Low	267	369	0.276423	401	346	0	0	638	641	0.00468019	0.0280811	506	552	0.0833333	0.5	449	463	0.0302376	0.181425
9	Low	342	498	0.313253	785	716	0	0	413	472	0.125	0.75	601	720	0.165278	0.991667	792	734	0	0
10	Low	304	531	0.427495	553	679	0.185567	1.1134	246	308	0.201299	1.20779	524	644	0.186335	1.11801	395	531	0.256121	1.53672
11	Low	216	300	0.28	479	548	0.125912	0.755474	450	539	0.165121	0.990724	468	531	0.118644	0.711864	483	557	0.132855	0.797127
12	Low	436	511	0.146771	1071	1143	0.0629921	0.377953	688	731	0.0588235	0.352941	1123	1205	0.0680498	0.408299	1114	1094	0	0
13	Low	585	799	0.267835	893	1018	0.12279	0.736739	648	722	0.102493	0.614958	534	700	0.237143	1.42286	584	666	0.123123	0.738739
14	Low	349	502	0.304781	677	602	0	0	531	566	0.0618375	0.371025	868	810	0	0	651	638	0	0
15	Low	479	697	0.312769	583	711	0.180028	1.08017	614	769	0.20156	1.20936	607	688	0.117733	0.706395	726	861	0.156794	0.940767
16	Low	442	714	0.380952	544	587	0.0732538	0.439523	532	520	0	0	498	538	0.0743494	0.446097	628	564	0	0
17	Low	746	1036	0.279923	782	805	0.0285714	0.171429	505	667	0.242879	1.45727	921	952	0.032563	0.195378	817	838	0.0250597	0.150358
18	Low	467	859	0.456345	759	835	0.091018	0.546108	991	1051	0.0570885	0.342531	1363	1389	0.0187185	0.112311	1379	1386	0.00505051	0.030303
19	Low	217	221	0.0180995	632	697	0.0932568	0.559541	414	440	0.0590909	0.354545	578	612	0.0555556	0.333333	525	557	0.0574506	0.344704
20	Low	526	1093	0.518756	423	477	0.113208	0.679245	652	810	0.195062	1.17037	949	999	0.0500501	0.3003	425	512	0.169922	1.01953
1	High	480	638	0.247649	370	349	0	0	597	677	0.118168	9.45347	588	598	0.0167224	1.33779	285	305	0.0655738	5.2459
2	High	341	380	0.102632	339	323	0	0	443	443	0	0	277	268	0	0	266	297	0.104377	8.35017
3	High	340	548	0.379562	297	287	0	0	189	181	0	0	426	461	0.0759219	6.07375	304	299	0	0
4	High	597	729	0.18107	419	532	0.212406	16.9925	412	435	0.0528736	4.22989	686	680	0	0	697	699	0.00286123	0.228898
5	High	231	356	0.351124	226	244	0.0737705	5.90164	160	188	0.148936	11.9149	508	486	0	0	256	238	0	0
6	High	443	751	0.41012	537	589	0.0882852	7.06282	430	438	0.0182648	1.46119	314	336	0.0654762	5.2381	642	615	0	0
7	High	285	444	0.358108	352	352	0	0	216	268	0.19403	15.5224	528	511	0	0	680	674	0	0
8	High	464	654	0.29052	308	313	0.0159744	1.27796	403	413	0.0242131	1.93705	370	368	0	0	566	564	0	0
9	High	604	872	0.307339	472	506	0.0671937	5.37549	398	418	0.0478469	3.82775	779	759	0	0	1170	1190	0.0168067	1.34454
10	High	418	570	0.266667	475	457	0	0	593	630	0.0587302	4.69841	723	698	0	0	430	444	0.0315315	2.52252
11	High	298	446	0.331839	220	220	0	0	173	155	0	0	292	336	0.130952	10.4762	357	334	0	0
12	High	402	671	0.400894	387	378	0	0	282	258	0	0	334	402	0.169154	13.5323	419	412	0	0
13	High	413	524	0.211832	515	522	0.01341	1.0728	171	173	0.0115607	0.924855	518	535	0.0317757	2.54206	429	444	0.0337838	2.7027
14	High	441	682	0.353372	499	526	0.0513308	4.10646	366	365	0	0	667	582	0	0	514	507	0	0
15	High	374	652	0.42638	235	246	0.0447154	3.57724	253	242	0	0	240	250	0.04	3.2	246	236	0	0
16	High	419	541	0.225508	391	417	0.0623501	4.98801	435	414	0	0	478	444	0	0	302	304	0.00657895	0.526316
17	High	248	370	0.32973	292	328	0.109756	8.78049	390	382	0	0	199	218	0.087156	6.97248	319	354	0.0988701	7.9096
18	High	267	373	0.284182	423	442	0.0429864	3.43891	565	521	0	0	411	410	0	0	899	969	0.0722394	5.77915
19	High	650	865	0.248555	537	484	0	0	560	544	0	0	759	729	0	0	592	532	0	0
20	High	332	706	0.529745	402	406	0.00985222	0.788177	228	225	0	0	357	388	0.0798969	6.39175	276	263	0	0
		Fo	Fm	Fv/Fm	F Wk 1	Fm' Wk 1	∆F/Fm' Wk 1	rETR Wk 1	F Wk 2	Fm' Wk 2	∆F/Fm' Wk 2	rETR Wk 2	F Wk 3	Fm' Wk 3	∆F/Fm' Wk 3	rETR Wk 3	F Wk 4	Fm' Wk 4	∆F/Fm' Wk 4	rETR Wk 4
	Mean Low light	414.8	625.8	0.314358	630.05	680.9	0.0882851	0.529711	643.6	717.35	0.103782	0.622693	701.2	756	0.08171	0.49026	703	736	0.0639994	0.383996
	SD Low light	147.307	246.8	0.112576	180.144	193.061	0.0589872	0.353923	200.716	223.958	0.0776296	0.465777	250.725	243.616	0.0698396	0.419038	257.553	246.26	0.0706259	0.423755
	SE Low light	32.9389	55.1861	0.0251727	40.2815	43.1698	0.0131899	0.0791397	44.8816	50.0784	0.0173585	0.104151	56.0639	54.4743	0.0156166	0.0936997	57.5906	55.0653	0.0157924	0.0947546
	Mean High	402.35	588.6	0.311841	384.8	396.05	0.0396015	3.16812	363.2	368.5	0.0337312	2.69849	472.7	472.95	0.0348528	2.78822	482.45	484	0.0216311	1.73049
	SD High light	117.666	159.67	0.0969635	101.426	108.704	0.0535332	4.28265	147.3	153.82	0.0564872	4.51897	180.018	161.625	0.050465	4.0372	243.75	250.753	0.0350186	2.80149
	SE High light	26.311	35.7033	0.0216817	22.6796	24.307	0.0119704	0.95763	32.9373	34.3953	0.0126309	1.01047	40.2532	36.1405	0.0112843	0.902746	54.5042	56.07	0.00783039	0.626431

## Sheet: Fig 3A
Light level	C. fragile individual	Week collected	Protein content (% DW)	Protein content (%DW) Wk 1	Low light	High light
Low	1	1	1.86104	Mean	1.92613	1.5366
Low	2	1	1.75464	SD	0.172781	0.297882
Low	3	1	2.08616	SE	0.0772702	0.133217
Low	4	1	2.13357	Protein content (%DW) Wk 2	Low light	High light
Low	5	1	1.79525	Mean	1.73611	1.38415
Low	6	2	1.46352	SD	0.225597	0.244974
Low	7	2	2.00507	SE	0.10089	0.109556
Low	8	2	1.57586	Protein content (%DW) Wk 3	Low light	High light
Low	9	2	1.72366	Mean	2.37576	2.06797
Low	10	2	1.91246	SD	0.334026	0.232109
Low	11	3	1.90466	SE	0.149381	0.103802
Low	12	3	2.286	Protein content (%DW) Wk 4	Low light	High light
Low	13	3	2.50367	Mean	1.58084	1.40707
Low	14	3	2.36176	SD	0.23923	0.174247
Low	15	3	2.82269	SE	0.106987	0.0779255
Low	16	4	1.90474
Low	17	4	1.43301
Low	18	4	1.69987
Low	19	4	1.58236
Low	20	4	1.28422
High	1	1	1.11882
High	2	1	1.47549
High	3	1	1.62653
High	4	1	1.5155
High	5	1	1.94663
High	6	2	1.56855
High	7	2	1.56416
High	8	2	0.969953
High	9	2	1.38848
High	10	2	1.42961
High	11	3	2.30599
High	12	3	2.11986
High	13	3	1.97044
High	14	3	1.71867
High	15	3	2.22491
High	16	4	1.62415
High	17	4	1.35023
High	18	4	1.48332
High	19	4	1.42545
High	20	4	1.15223

## Sheet: Fig 3B
Light level	C. fragile individual	Week collected	Nitrogen content (% DW)	Nitrogen content (%DW) Wk 1	Low light	High light
Low	1	1	1.942	Mean	1.9884	1.762
Low	2	1	2.069	SD	0.105135	0.100417
Low	3	1	1.831	SE	0.0470177	0.0449077
Low	4	1	2.01	Nitrogen content (%DW) Wk 2	Low light	High light
Low	5	1	2.09	Mean	1.8118	1.6364
Low	6	2	1.555	SD	0.206663	0.124839
Low	7	2	1.828	SE	0.0924226	0.0558297
Low	8	2	1.658	Nitrogen content (%DW) Wk 3	Low light	High light
Low	9	2	1.969	Mean	2.0976	1.993
Low	10	2	2.049	SD	0.139041	0.124109
Low	11	3	1.976	SE	0.0621809	0.0555032
Low	12	3	2.088	Nitrogen content (%DW) Wk 4	Low light	High light
Low	13	3	2.267	Mean	1.6536	1.5538
Low	14	3	1.95	SD	0.223373	0.176704
Low	15	3	2.207	SE	0.0998952	0.0790243
Low	16	4	1.951
Low	17	4	1.5
Low	18	4	1.713
Low	19	4	1.73
Low	20	4	1.374
High	1	1	1.612
High	2	1	1.828
High	3	1	1.743
High	4	1	1.751
High	5	1	1.876
High	6	2	1.584
High	7	2	1.78
High	8	2	1.496
High	9	2	1.566
High	10	2	1.756
High	11	3	2.037
High	12	3	1.992
High	13	3	1.898
High	14	3	1.862
High	15	3	2.176
High	16	4	1.762
High	17	4	1.52
High	18	4	1.644
High	19	4	1.558
High	20	4	1.285

## Sheet: Fig 3C
Light level	C. fragile individual	Week collected	Carbon content (% DW)	Carbon content (%DW) Wk 1	Low light	High light
Low	1	1	24.98	Mean	22.904	24.114
Low	2	1	22.88	SD	1.31245	0.810697
Low	3	1	22.86	SE	0.586946	0.362555
Low	4	1	21.37	Carbon content (%DW) Wk 2	Low light	High light
Low	5	1	22.43	Mean	19.854	22.138
Low	6	2	19.54	SD	0.751252	0.773479
Low	7	2	20.68	SE	0.33597	0.34591
Low	8	2	18.76	Carbon content (%DW) Wk 3	Low light	High light
Low	9	2	19.91	Mean	23.326	24.764
Low	10	2	20.38	SD	0.549845	0.685952
Low	11	3	23.22	SE	0.245898	0.306767
Low	12	3	22.95	Carbon content (%DW) Wk 4	Low light	High light
Low	13	3	23.93	Mean	18.588	19.246
Low	14	3	22.68	SD	1.5746	1.13544
Low	15	3	23.85	SE	0.704183	0.507785
Low	16	4	19.74
Low	17	4	16.86
Low	18	4	20.61
Low	19	4	18.35
Low	20	4	17.38
High	1	1	25.4
High	2	1	23.61
High	3	1	23.28
High	4	1	24.25
High	5	1	24.03
High	6	2	21.75
High	7	2	22.79
High	8	2	22.31
High	9	2	21
High	10	2	22.84
High	11	3	24.97
High	12	3	23.59
High	13	3	24.9
High	14	3	25.4
High	15	3	24.96
High	16	4	21.1
High	17	4	18.65
High	18	4	19.5
High	19	4	18.77
High	20	4	18.21

## Sheet: Fig 3D
Light level	C. fragile individual	Week collected	Carbon:Nitrogen	Carbon:Nitrogen Wk 1	Low light	High light
Low	1	1	12.86	Mean	11.554	13.736
Low	2	1	11.06	SD	1.04385	1.20205
Low	3	1	12.49	SE	0.466825	0.537574
Low	4	1	10.63	Carbon:Nitrogen Wk 2	Low light	High light
Low	5	1	10.73	Mean	11.048	13.576
Low	6	2	12.57	SD	1.06786	0.827816
Low	7	2	11.31	SE	0.47756	0.370211
Low	8	2	11.31	Carbon:Nitrogen Wk 3	Low light	High light
Low	9	2	10.11	Mean	11.148	12.468
Low	10	2	9.94	SD	0.519538	0.897201
Low	11	3	11.75	SE	0.232345	0.401241
Low	12	3	10.99	Carbon:Nitrogen Wk 4	Low light	High light
Low	13	3	10.56	Mean	11.33	12.462
Low	14	3	11.63	SD	1.0275	0.966525
Low	15	3	10.81	SE	0.459511	0.432243
Low	16	4	10.12
Low	17	4	11.24
Low	18	4	12.03
Low	19	4	10.61
Low	20	4	12.65
High	1	1	15.76
High	2	1	12.92
High	3	1	13.35
High	4	1	13.84
High	5	1	12.81
High	6	2	13.74
High	7	2	12.81
High	8	2	14.91
High	9	2	13.41
High	10	2	13.01
High	11	3	12.26
High	12	3	11.85
High	13	3	13.12
High	14	3	13.64
High	15	3	11.47
High	16	4	11.97
High	17	4	12.27
High	18	4	11.86
High	19	4	12.04
High	20	4	14.17

## Sheet: Fig 3E
Light level	C. fragile individual	Week collected	Wet weight C. fragile (g)	Dry weight C. fragile (g)	Wet:Dry	Dry weight (% WW)	Dry weight (% WW) Wk 1	Low light	High light
Low	1	1	0.542	0.022	24.6364	4.05904	Mean	3.91745	5.06329
Low	2	1	0.82	0.031	26.4516	3.78049	SD	0.151393	0.235211
Low	3	1	0.724	0.027	26.8148	3.72928	SE	0.0677049	0.105189
Low	4	1	0.894	0.036	24.8333	4.02685	Dry weight (% WW) Wk 2	Low light	High light
Low	5	1	0.952	0.038	25.0526	3.9916	Mean	4.66177	5.56599
Low	6	2	0.949	0.043	22.0698	4.53109	SD	0.234313	0.161056
Low	7	2	0.85	0.04	21.25	4.70588	SE	0.104788	0.0720263
Low	8	2	0.855	0.037	23.1081	4.32749	Dry weight (% WW) Wk 3	Low light	High light
Low	9	2	0.967	0.047	20.5745	4.86039	Mean	3.83434	4.41058
Low	10	2	0.819	0.04	20.475	4.884	SD	0.283399	0.328862
Low	11	3	0.782	0.03	26.0667	3.83632	SE	0.12674	0.147071
Low	12	3	1.047	0.042	24.9286	4.01146	Dry weight (% WW) Wk 4	Low light	High light
Low	13	3	0.836	0.035	23.8857	4.1866	Mean	5.041	5.87637
Low	14	3	1.099	0.038	28.9211	3.45769	SD	0.236954	0.390202
Low	15	3	0.924	0.034	27.1765	3.67965	SE	0.105969	0.174504
Low	16	4	0.974	0.053	18.3774	5.44148
Low	17	4	1.164	0.058	20.069	4.98282
Low	18	4	0.694	0.035	19.8286	5.04323
Low	19	4	1.103	0.054	20.4259	4.89574
Low	20	4	1.074	0.052	20.6538	4.84171
High	1	1	0.531	0.025	21.24	4.7081
High	2	1	0.739	0.038	19.4474	5.14208
High	3	1	0.865	0.043	20.1163	4.9711
High	4	1	0.995	0.053	18.7736	5.32663
High	5	1	0.89	0.046	19.3478	5.16854
High	6	2	0.839	0.045	18.6444	5.36353
High	7	2	0.73	0.042	17.381	5.75342
High	8	2	0.659	0.037	17.8108	5.61457
High	9	2	0.993	0.054	18.3889	5.43807
High	10	2	0.848	0.048	17.6667	5.66038
High	11	3	0.827	0.04	20.675	4.83676
High	12	3	0.997	0.043	23.186	4.31294
High	13	3	0.805	0.033	24.3939	4.09938
High	14	3	0.871	0.036	24.1944	4.13318
High	15	3	0.835	0.039	21.4103	4.67066
High	16	4	0.95	0.061	15.5738	6.42105
High	17	4	1.047	0.064	16.3594	6.1127
High	18	4	0.73	0.041	17.8049	5.61644
High	19	4	1.194	0.069	17.3043	5.77889
High	20	4	1.027	0.056	18.3393	5.45278

## Sheet: Fig 3F
Light level	C. fragile individual	Week collected	Fo	Fm	Fv/Fm	Fv/Fm Wk 1	Low light	High light
Low	1	1	428	2212	0.80651	Mean	0.80646	0.79889
Low	2	1	479	2481	0.806933	SD	0.00250082	0.00564695
Low	3	1	494	2498	0.802242	SE	0.0011184	0.00252539
Low	4	1	541	2818	0.80802	Fv/Fm Wk 2	Low light	High light
Low	5	1	570	2978	0.808596	Mean	0.807356	0.803283
Low	6	2	520	2516	0.793323	SD	0.0115759	0.00633809
Low	7	2	498	2645	0.81172	SE	0.00517688	0.00283448
Low	8	2	456	2383	0.808645	Fv/Fm Wk 3	Low light	High light
Low	9	2	564	2815	0.799645	Mean	0.803302	0.803389
Low	10	2	500	2832	0.823446	SD	0.00800506	0.00930218
Low	11	3	498	2493	0.800241	SE	0.00357997	0.00416006
Low	12	3	528	2586	0.795824	Fv/Fm Wk 4	Low light	High light
Low	13	3	498	2458	0.797396	Mean	0.796034	0.798986
Low	14	3	507	2737	0.814761	SD	0.00893982	0.00439108
Low	15	3	583	3041	0.808287	SE	0.00399801	0.00196375
Low	16	4	575	2930	0.803754
Low	17	4	447	2243	0.800713
Low	18	4	456	2305	0.802169
Low	19	4	571	2631	0.782972
Low	20	4	506	2416	0.790563
High	1	1	351	1723	0.796286
High	2	1	489	2390	0.795397
High	3	1	591	2938	0.798843
High	4	1	519	2535	0.795266
High	5	1	548	2864	0.808659
High	6	2	482	2472	0.805016
High	7	2	471	2393	0.803176
High	8	2	423	2112	0.799716
High	9	2	583	2855	0.795797
High	10	2	442	2360	0.812712
High	11	3	464	2419	0.808185
High	12	3	508	2435	0.791376
High	13	3	552	2705	0.795933
High	14	3	447	2397	0.813517
High	15	3	431	2244	0.807932
High	16	4	471	2280	0.793421
High	17	4	418	2049	0.795998
High	18	4	511	2612	0.804364
High	19	4	514	2594	0.80185
High	20	4	457	2277	0.799297

[truncated: 8 more sheets: Fig 3G, Fig 3H, Fig 3I, Fig 3J, Fig 3K, Fig 3L, Fig 3M, Fig 3N]
